# Supplementary material for: Rapid plasticity of visually evoked responses in rat monocular visual cortex
Source: PLoS One. 2017 Sep 14;12(9):e0184618. doi: 10.1371/journal.pone.0184618 (PMC5598998; doi:10.1371/journal.pone.0184618)
Supplement: S1 Data — Worksheets contain data included in the plots. (XLSX) [file pone.0184618.s001.xlsx]

## Sheet: Fig 2C
V1m Contra	V1m Ipsi	V1b Contra	V1b Ipsi		Response Latency
0.0445	0.0985	0.0335	0.0423		(s)
0.0474	0.1026	0.0369	0.0455
0.0485	0.1056	0.0465	0.0496
0.0488	0.1115	0.053	0.0602
0.0496	0.116
0.0525	0.1461
0.0544
0.0564
0.0573
0.0713
0.084

## Sheet: Fig 3C
Control IBI	Deprived IBI		auROC IBI
0.02875	-0.1385
0.0175	-0.451
-0.022375	-0.0175
0.0075	-0.41625
0.16225	0.109375
0.050375	-0.027875
0.13725	0.023
0.24525	0.046125
-0.133	-0.09675
0.1775	-0.173875
0.068375
-0.05025
-0.13225
0.0625
0.0075
-0.035375

## Sheet: Fig 3D
Control Contra	Deprived Contra		auROC
0.5175	0.45
0.4975	0.5115
0.7385	0.4075
0.435	0.4775
0.970625	0.74025
0.567875	0.810875
0.62925	0.639875
0.87025	0.782125
0.683125	0.4375
0.6725	0.7915
0.38725	0.490625
0.49	0.887
0.4225	0.492375
0.752875	0.4625
0.5845
0.425
0.515
0.564625
0.7475
0.4675
0.61
0.5
0.3735
0.49
0.8
0.4925
0.601875
0.426

## Sheet: Fig 3E
Control Ipsi	Deprived Ipsi		auROC
0.48875	0.5885
0.48	0.9625
0.760875	0.425
0.4275	0.89375
0.808375	0.630875
0.5175	0.83875
0.492	0.616875
0.625	0.736
0.816125	0.53425
0.495	0.965375
0.49625	0.621875
0.79775
0.59975
0.5475
0.4925
0.408875

## Sheet: Table 1
Series Resistance (MOhm)			AP Threshold (mV)			AP Half Width (ms)			Resting Vm (mV)			Baseline Frequency (Hz)
Control	Deprived		Control	Deprived		Control	Deprived		Control	Deprived		Control	Deprived
63.5	53.1		-31.6	-31.2		1.06	0.93		-76	-61.7		1.75	1.15
64.2	50.3		-35.6	-32.5		1.25	0.84		-68.9	-59.5		0.23	1.28
69.1	43.6		-25.5	-36.4		0.99	0.78		-74.5	-66.3		1.28	2.15
63.1	66.6		-43.2	-30.6		1.07	0.85		-80.1	-58.3		1.4	0.75
74.9	39.8		-30	-33.7		0.91	1.01		-69.7	-61.9		3.95	1.4
61.8	52.1		-34.5	-43		1.14	0.86		-59.2	-78.6		0.15	0.28
78.5	51.8		-32.4	-31.5		0.94	0.98		-62.7	-52.7		4.25	1.48
44.1	60.9		-38.6	-31.3		0.83	1.06		-65.8	-59.8		2.18	1.6
69.9	60.8		-32.8	-37.1		0.72	1.27		-62.8	-77.5		4.95	3.1
44.6	51.1		-38.6	-36.8		0.92	0.82		-75.9	-74.1		0.08	1.15
52	69.4		-37.6	-37		1.01	0.93		-63.1	-55		3.75	1.9
47.3	68.1		-34.4	-33.4		1.12	0.89		-60.9	-66.2		1.65	0.4
90.5	43.5		-39.2	-37.6		1.73	1.03		-56.4	-68.1		1.65	5
50.6	48.7		-39	-37.9		0.7	1.99		-53.2	-70.4		5.65	0.9
33.5	58.6		-37.2	-32.5		1.18	1.09		-74.9	-55.9		0.35	1.15
48.4			-36.2			1.07			-57			1.95
40.6			-38.4			0.91			-66.5			0.2
47.5			-43.1			1.36			-59.6			2.98
42.2			-32.6			1.05			-68.8			0.05
50.8			-38			0.99			-60.2			0.95
50.1			-46			0.84			-56			0.43
67.3			-38.1			1.03			-72.5			0.08
53			-36.9			0.82			-64.7			3.23
55.2			-33.7			0.87			-70.3			0.2
59.1			-34.1			1.15			-57.8			0
65.4			-32.4			1.46			-59.4			0.15
35.4			-43.5			0.99			-64.2			0.5
47.8			-35.3			1.04			-60.4			2.65

## Sheet: Cell Depths
Control	Deprived		(micrometers)
430	660
380	470
440	660
410	540
500	630
740	520
590	750
690	500
530	500
560	470
490	500
530	510
770	460
700	500
540	520
480
520
540
470
540
810
430
460
410
930
950
1060
620
